# Supplementary material for: Bombus (Pyrobombus) johanseni Sladen, 1919, a valid North American bumble bee species, with a new synonymy and comparisons to other “red-banded” bumble bee species in North America (Hymenoptera, Apidae, Bombini)
Source: Zookeys. 2020 Nov 4;984:59–81. doi: 10.3897/zookeys.984.55816 (PMC7658183; doi:10.3897/zookeys.984.55816)
Supplement: XML Treatment for Bombus (Pyrobombus) johanseni [file zookeys.984.55816-treatment1.xml]

<!DOCTYPE tp:taxon-treatment
  PUBLIC "-//TaxonX//DTD Taxonomic Treatment Publishing DTD v0 20100105//EN" "tax-treatment-NSO.dtd">
<tp:taxon-treatment xmlns:tp="http://www.plazi.org/taxpub"><tp:treatment-meta><kwd-group><label>Taxon classification</label><kwd><named-content xmlns:xlink="http://www.w3.org/1999/xlink" content-type="kingdom">Animalia</named-content></kwd><kwd><named-content xmlns:xlink="http://www.w3.org/1999/xlink" content-type="order">Hymenoptera</named-content></kwd><kwd><named-content xmlns:xlink="http://www.w3.org/1999/xlink" content-type="family">Apidae</named-content></kwd></kwd-group><mixed-citation publication-type="journal"><person-group><name><surname>Sheffield</surname><given-names>Cory S.</given-names></name><name><surname>Oram</surname><given-names>Ryan</given-names></name><name><surname>Heron</surname><given-names>Jennifer M.</given-names></name></person-group><article-title><italic><tp:taxon-name><tp:taxon-name-part taxon-name-part-type="genus" reg="Bombus">Bombus</tp:taxon-name-part> (<tp:taxon-name-part taxon-name-part-type="subgenus" reg="Pyrobombus">Pyrobombus</tp:taxon-name-part>) <tp:taxon-name-part taxon-name-part-type="species" reg="johanseni">johanseni</tp:taxon-name-part></tp:taxon-name></italic> Sladen, 1919, a valid North American bumble bee species, with a new synonymy and comparisons to other “red-banded” bumble bee species in North America (<tp:taxon-name><tp:taxon-name-part taxon-name-part-type="order">Hymenoptera</tp:taxon-name-part></tp:taxon-name>, <tp:taxon-name><tp:taxon-name-part taxon-name-part-type="family">Apidae</tp:taxon-name-part></tp:taxon-name>, <tp:taxon-name><tp:taxon-name-part taxon-name-part-type="tribe">Bombini</tp:taxon-name-part></tp:taxon-name>)</article-title><source>Zookeys</source><day>04</day><month>11</month><year>2020</year><volume>984</volume><fpage>59</fpage><lpage>81</lpage><pub-id pub-id-type="doi">10.3897/zookeys.984.55816</pub-id></mixed-citation></tp:treatment-meta><tp:nomenclature><tp:taxon-name><object-id xmlns:xlink="http://www.w3.org/1999/xlink" content-type="arpha" xlink:type="simple">C76E0117-BA5F-55B7-95EE-C34AD0A3A5DE</object-id>
              <tp:taxon-name-part taxon-name-part-type="genus" reg="Bombus">Bombus</tp:taxon-name-part> (<tp:taxon-name-part taxon-name-part-type="subgenus" reg="Pyrobombus">Pyrobombus</tp:taxon-name-part>) <tp:taxon-name-part taxon-name-part-type="species" reg="johanseni">johanseni</tp:taxon-name-part></tp:taxon-name><tp:taxon-authority>Sladen, 1919</tp:taxon-authority><tp:taxon-status xmlns:xlink="http://www.w3.org/1999/xlink" xlink:type="simple">comb. nov.</tp:taxon-status><tp:nomenclature-citation-list><tp:nomenclature-citation><tp:taxon-name>
                  <tp:taxon-name-part taxon-name-part-type="genus" reg="Bombus">Bombus</tp:taxon-name-part> <tp:taxon-name-part taxon-name-part-type="species" reg="sylvicola">sylvicola</tp:taxon-name-part> <tp:taxon-name-part taxon-name-part-type="infraspecific-rank">var.</tp:taxon-name-part> <tp:taxon-name-part taxon-name-part-type="variety" reg="johanseni">johanseni</tp:taxon-name-part></tp:taxon-name><comment>Sladen, 1919: 30g [♀].
              <bold>Holoytpe</bold> ♀. CANADA, Northwest Territories<sup><xref ref-type="fn" rid="en1">*</xref></sup>, Bernard Harbour, 3 July 1916 [3 July 1915], Canadian Arctic Expedition, by F. Johansen [Canadian National Collection of Insects, Arachnids, and Nematodes, CNC no. 2029]. [photographs of holotype examined, see Fig. <xref ref-type="fig" rid="F2">2</xref>]. </comment></tp:nomenclature-citation><tp:nomenclature-citation><tp:taxon-name>
                  <tp:taxon-name-part taxon-name-part-type="genus" reg="Bombus">Bombus</tp:taxon-name-part> (<tp:taxon-name-part taxon-name-part-type="subgenus" reg="Pyrobombus">Pyrobombus</tp:taxon-name-part>) <tp:taxon-name-part taxon-name-part-type="species" reg="interacti">interacti</tp:taxon-name-part></tp:taxon-name><comment>Martinet, Brasero, &amp; Rasmont, 2019: 611 [♀, ♂]. syn. nov.
              
                  <bold>Holotype</bold> ♂. USA, Alaska, Toolik field station, <named-content xmlns:xlink="http://www.w3.org/1999/xlink" content-type="dwc:verbatimCoordinates" xlink:type="simple"><named-content content-type="geo-json" specific-use="{&#34;type&#34;:&#34;Point&#34;,&#34;coordinates&#34;:[-149.596889,68.625806]}" id="NCID0EUNBG" xlink:type="simple">68°37'32.9"N 149°35'48.8"W</named-content></named-content>, 725m, 28 July 2015, by Martinet and Rasmont, on <tp:taxon-name><tp:taxon-name-part taxon-name-part-type="genus" reg="Epilobium">Epilobium</tp:taxon-name-part> <tp:taxon-name-part taxon-name-part-type="species" reg="angustifolium">angustifolium</tp:taxon-name-part></tp:taxon-name> [Royal Belgian Institute of Natural Sciences]. Photographs of holotype (as per <xref ref-type="bibr" rid="B26">Martinet et al. 2019</xref>) examined. </comment></tp:nomenclature-citation></tp:nomenclature-citation-list></tp:nomenclature><tp:treatment-sec sec-type="diagnosis" id="SECID0EHOBG"><title>Diagnosis.</title><p>Among the members of the <tp:taxon-name><tp:taxon-name-part taxon-name-part-type="genus" reg="Bombus">Bombus</tp:taxon-name-part> <tp:taxon-name-part taxon-name-part-type="species" reg="lapponicus">lapponicus</tp:taxon-name-part></tp:taxon-name> – complex, and other <tp:taxon-name><tp:taxon-name-part taxon-name-part-type="genus" reg="Pyrobombus">Pyrobombus</tp:taxon-name-part></tp:taxon-name> considered here, <tp:taxon-name><tp:taxon-name-part taxon-name-part-type="genus" reg="Bombus">B.</tp:taxon-name-part> <tp:taxon-name-part taxon-name-part-type="species" reg="johanseni">johanseni</tp:taxon-name-part></tp:taxon-name> is genetically most similar to the northern Palearctic <tp:taxon-name><tp:taxon-name-part taxon-name-part-type="genus" reg="Bombus">B.</tp:taxon-name-part> <tp:taxon-name-part taxon-name-part-type="species" reg="glacialis">glacialis</tp:taxon-name-part></tp:taxon-name> (and see <xref ref-type="bibr" rid="B26">Martinet et al. 2019</xref>). In northern North America, the melanistic females of <tp:taxon-name><tp:taxon-name-part taxon-name-part-type="genus" reg="Bombus">B.</tp:taxon-name-part> <tp:taxon-name-part taxon-name-part-type="species" reg="johanseni">johanseni</tp:taxon-name-part></tp:taxon-name> (Figs <xref ref-type="fig" rid="F2">2</xref>, <xref ref-type="fig" rid="F3">3</xref>, <xref ref-type="fig" rid="F4">4a, b</xref>) are most similar to darker forms of <tp:taxon-name><tp:taxon-name-part taxon-name-part-type="genus" reg="Bombus">B.</tp:taxon-name-part> <tp:taxon-name-part taxon-name-part-type="species" reg="melanopygus">melanopygus</tp:taxon-name-part></tp:taxon-name> (Fig. <xref ref-type="fig" rid="F4">4c</xref>) and atypical dark forms of <tp:taxon-name><tp:taxon-name-part taxon-name-part-type="genus" reg="Bombus">B.</tp:taxon-name-part> <tp:taxon-name-part taxon-name-part-type="species" reg="ternarius">ternarius</tp:taxon-name-part></tp:taxon-name> Say, 1837 from Newfoundland and Labrador (Fig. <xref ref-type="fig" rid="F7">7c, d</xref>), while paler forms (i.e., “<tp:taxon-name><tp:taxon-name-part taxon-name-part-type="genus" reg="Bombus"/><tp:taxon-name-part taxon-name-part-type="species" reg="interacti">interacti</tp:taxon-name-part></tp:taxon-name>”) are most similar to <tp:taxon-name><tp:taxon-name-part taxon-name-part-type="genus" reg="Bombus">B.</tp:taxon-name-part> <tp:taxon-name-part taxon-name-part-type="species" reg="lapponicus">lapponicus</tp:taxon-name-part> <tp:taxon-name-part taxon-name-part-type="subspecies" reg="sylvicola">sylvicola</tp:taxon-name-part></tp:taxon-name> (Fig. <xref ref-type="fig" rid="F4">4d</xref>); all these taxa have the characteristic “red-banded” metasomal colour pattern of tergum 1 primarily yellow, terga 2 and 3 primarily red or orange, and tergum 4 primarily yellow at least laterally (Fig. <xref ref-type="fig" rid="F5">5a</xref>); with T5 yellow, at least laterally. <tp:taxon-name><tp:taxon-name-part taxon-name-part-type="genus" reg="Bombus">Bombus</tp:taxon-name-part> <tp:taxon-name-part taxon-name-part-type="species" reg="johanseni">johanseni</tp:taxon-name-part></tp:taxon-name> females differ from these other taxa by the colour of the pubescence on the face, being entirely dark in <tp:taxon-name><tp:taxon-name-part taxon-name-part-type="genus" reg="Bombus">B.</tp:taxon-name-part> <tp:taxon-name-part taxon-name-part-type="species" reg="johanseni">johanseni</tp:taxon-name-part></tp:taxon-name> (Figs <xref ref-type="fig" rid="F2">2a</xref>, <xref ref-type="fig" rid="F3">3a</xref>, <xref ref-type="fig" rid="F4">4a, b</xref>, <xref ref-type="fig" rid="F6">6a, b</xref>; but see <xref ref-type="bibr" rid="B26">Martinet et al. 2019</xref>), but primarily yellow in <tp:taxon-name><tp:taxon-name-part taxon-name-part-type="genus" reg="Bombus">B.</tp:taxon-name-part> <tp:taxon-name-part taxon-name-part-type="species" reg="lapponicus">lapponicus</tp:taxon-name-part> <tp:taxon-name-part taxon-name-part-type="subspecies" reg="sylvicola">sylvicola</tp:taxon-name-part></tp:taxon-name> (Figs <xref ref-type="fig" rid="F4">4d</xref>, <xref ref-type="fig" rid="F6">6e</xref>) or strongly intermixed in <tp:taxon-name><tp:taxon-name-part taxon-name-part-type="genus" reg="Bombus">B.</tp:taxon-name-part> <tp:taxon-name-part taxon-name-part-type="species" reg="melanopygus">melanopygus</tp:taxon-name-part></tp:taxon-name> (Figs <xref ref-type="fig" rid="F4">4c</xref>, <xref ref-type="fig" rid="F6">6c</xref>). The dark forms of <tp:taxon-name><tp:taxon-name-part taxon-name-part-type="genus" reg="Bombus">B.</tp:taxon-name-part> <tp:taxon-name-part taxon-name-part-type="species" reg="johanseni">johanseni</tp:taxon-name-part></tp:taxon-name> also have extensive dark pubescence on much of the mesosoma, including the pleura (Figs <xref ref-type="fig" rid="F2">2</xref>, <xref ref-type="fig" rid="F3">3</xref>, <xref ref-type="fig" rid="F4">4a, b</xref>), with the dark pubescence extending laterally on the dorsal anterior surface (Figs <xref ref-type="fig" rid="F2">2</xref>, <xref ref-type="fig" rid="F3">3a</xref>, <xref ref-type="fig" rid="F4">4a</xref>, <xref ref-type="fig" rid="F6">6a</xref>), the latter characteristic shared only with dark specimens of <tp:taxon-name><tp:taxon-name-part taxon-name-part-type="genus" reg="Bombus">B.</tp:taxon-name-part> <tp:taxon-name-part taxon-name-part-type="species" reg="melanopygus">melanopygus</tp:taxon-name-part></tp:taxon-name>, though in the latter species the hair is usually intermixed (Figs <xref ref-type="fig" rid="F4">4c</xref>, <xref ref-type="fig" rid="F6">6c, d</xref>), not a solid colour (Figs <xref ref-type="fig" rid="F2">2</xref>, <xref ref-type="fig" rid="F3">3</xref>, <xref ref-type="fig" rid="F4">4a</xref>, <xref ref-type="fig" rid="F6">6a, b</xref>). Other specimens of <tp:taxon-name><tp:taxon-name-part taxon-name-part-type="genus" reg="Bombus">B.</tp:taxon-name-part> <tp:taxon-name-part taxon-name-part-type="species" reg="johanseni">johanseni</tp:taxon-name-part></tp:taxon-name> have dark hairs on the pleura, with hairs becoming paler on the dorsal surface (Fig. <xref ref-type="fig" rid="F4">4b</xref>), while others (i.e., <tp:taxon-name><tp:taxon-name-part taxon-name-part-type="genus" reg="Bombus"/><tp:taxon-name-part taxon-name-part-type="species" reg="interacti">interacti</tp:taxon-name-part></tp:taxon-name>) are almost entirely pale haired on the pleura (but becoming somewhat darker below) and dorsal surface (see <xref ref-type="bibr" rid="B26">Martinet et al. 2019</xref>) and more closely resemble <tp:taxon-name><tp:taxon-name-part taxon-name-part-type="genus" reg="Bombus">B.</tp:taxon-name-part> <tp:taxon-name-part taxon-name-part-type="species" reg="lapponicus">lapponicus</tp:taxon-name-part> <tp:taxon-name-part taxon-name-part-type="subspecies" reg="sylvicola">sylvicola</tp:taxon-name-part></tp:taxon-name> (Figs <xref ref-type="fig" rid="F4">4d</xref>, <xref ref-type="fig" rid="F6">6e, f</xref>). Morphologically, the females of <tp:taxon-name><tp:taxon-name-part taxon-name-part-type="genus" reg="Bombus">B.</tp:taxon-name-part> <tp:taxon-name-part taxon-name-part-type="species" reg="johanseni">johanseni</tp:taxon-name-part></tp:taxon-name> and <tp:taxon-name><tp:taxon-name-part taxon-name-part-type="genus" reg="Bombus">B.</tp:taxon-name-part> <tp:taxon-name-part taxon-name-part-type="species" reg="lapponicus">lapponicus</tp:taxon-name-part> <tp:taxon-name-part taxon-name-part-type="subspecies" reg="sylvicola">sylvicola</tp:taxon-name-part></tp:taxon-name> are very similar (<xref ref-type="bibr" rid="B26">Martinet et al. 2019</xref>), as are the Old World taxa <tp:taxon-name><tp:taxon-name-part taxon-name-part-type="genus" reg="Bombus">B.</tp:taxon-name-part> <tp:taxon-name-part taxon-name-part-type="species" reg="glacialis">glacialis</tp:taxon-name-part></tp:taxon-name> and <tp:taxon-name><tp:taxon-name-part taxon-name-part-type="genus" reg="Bombus">B.</tp:taxon-name-part> <tp:taxon-name-part taxon-name-part-type="species" reg="lapponicus">lapponicus</tp:taxon-name-part> <tp:taxon-name-part taxon-name-part-type="subspecies" reg="lapponicus">lapponicus</tp:taxon-name-part></tp:taxon-name> (<xref ref-type="bibr" rid="B33">Potapov et al. 2017</xref>).</p><fig id="F2" position="float" orientation="portrait"><object-id xmlns:xlink="http://www.w3.org/1999/xlink" content-type="doi" xlink:type="simple">10.3897/zookeys.984.55816.figure2</object-id><object-id xmlns:xlink="http://www.w3.org/1999/xlink" content-type="arpha" xlink:type="simple">636BA3E7-AE25-5A1C-B508-F9E1BEC39A78</object-id><label>Figure 2.</label><caption><p>Holotype female of <tp:taxon-name><tp:taxon-name-part taxon-name-part-type="genus" reg="Bombus">Bombus</tp:taxon-name-part> <tp:taxon-name-part taxon-name-part-type="species" reg="sylvicola">sylvicola</tp:taxon-name-part> <tp:taxon-name-part taxon-name-part-type="infraspecific-rank">var.</tp:taxon-name-part> <tp:taxon-name-part taxon-name-part-type="variety" reg="johanseni">johanseni</tp:taxon-name-part></tp:taxon-name><bold>A</bold> face <bold>B</bold> lateral view <bold>C</bold> associated specimen labels <bold>D</bold> dorsal view. Photographs by Joel Kits, Ottawa Research and Development Centre.</p></caption><graphic xmlns:xlink="http://www.w3.org/1999/xlink" xlink:href="zookeys-984-059-g002.jpg" position="float" orientation="portrait" xlink:type="simple" id="oo_471091.jpg"><uri content-type="original_file" xlink:type="simple">https://binary.pensoft.net/fig/471091</uri></graphic></fig><fig id="F3" position="float" orientation="portrait"><object-id xmlns:xlink="http://www.w3.org/1999/xlink" content-type="doi" xlink:type="simple">10.3897/zookeys.984.55816.figure3</object-id><object-id xmlns:xlink="http://www.w3.org/1999/xlink" content-type="arpha" xlink:type="simple">DDA7C89C-680E-515E-9B32-48662816252D</object-id><label>Figure 3.</label><caption><p><tp:taxon-name><tp:taxon-name-part taxon-name-part-type="genus" reg="Bombus">Bombus</tp:taxon-name-part> <tp:taxon-name-part taxon-name-part-type="species" reg="johanseni">johanseni</tp:taxon-name-part></tp:taxon-name> female from Sachs Harbour, Banks Island, Northwest Territories, Canada. <bold>A</bold> Left arrow shows the characteristic black pubescence of the face, right arrow shows the solid area of darker pubescence on the anterior part of thorax <bold>B</bold> left arrow shows the solid area of darker pubescence on the anterior part of thorax, right arrow shows the typical “red-banding” of the abdomen. Photographs by JMH.</p></caption><graphic xmlns:xlink="http://www.w3.org/1999/xlink" xlink:href="zookeys-984-059-g003.jpg" position="float" orientation="portrait" xlink:type="simple" id="oo_471092.jpg"><uri content-type="original_file" xlink:type="simple">https://binary.pensoft.net/fig/471092</uri></graphic></fig><fig id="F4" position="float" orientation="portrait"><object-id xmlns:xlink="http://www.w3.org/1999/xlink" content-type="doi" xlink:type="simple">10.3897/zookeys.984.55816.figure4</object-id><object-id xmlns:xlink="http://www.w3.org/1999/xlink" content-type="arpha" xlink:type="simple">50D21118-95BA-5EDF-B145-79D9A12E2DDD</object-id><label>Figure 4.</label><caption><p>Lateral view of the thorax of female <tp:taxon-name><tp:taxon-name-part taxon-name-part-type="genus" reg="Bombus">Bombus</tp:taxon-name-part></tp:taxon-name> species. <bold>A, B</bold><tp:taxon-name><tp:taxon-name-part taxon-name-part-type="genus" reg="Bombus">Bombus</tp:taxon-name-part> <tp:taxon-name-part taxon-name-part-type="species" reg="johanseni">johanseni</tp:taxon-name-part></tp:taxon-name><bold>C</bold><tp:taxon-name><tp:taxon-name-part taxon-name-part-type="genus" reg="Bombus">B.</tp:taxon-name-part> <tp:taxon-name-part taxon-name-part-type="species" reg="melanopygus">melanopygus</tp:taxon-name-part></tp:taxon-name><bold>D</bold><tp:taxon-name><tp:taxon-name-part taxon-name-part-type="genus" reg="Bombus">B.</tp:taxon-name-part> <tp:taxon-name-part taxon-name-part-type="species" reg="lapponicus">lapponicus</tp:taxon-name-part> <tp:taxon-name-part taxon-name-part-type="subspecies" reg="sylvicola">sylvicola</tp:taxon-name-part></tp:taxon-name>.</p></caption><graphic xmlns:xlink="http://www.w3.org/1999/xlink" xlink:href="zookeys-984-059-g004.jpg" position="float" orientation="portrait" xlink:type="simple" id="oo_471093.jpg"><uri content-type="original_file" xlink:type="simple">https://binary.pensoft.net/fig/471093</uri></graphic></fig><p>The “red-banded” pattern (Fig. <xref ref-type="fig" rid="F5">5a</xref>) of these northern taxa is also shared with other, typically more southern species, including <tp:taxon-name><tp:taxon-name-part taxon-name-part-type="genus" reg="Bombus">B.</tp:taxon-name-part> <tp:taxon-name-part taxon-name-part-type="species" reg="ternarius">ternarius</tp:taxon-name-part></tp:taxon-name>, <tp:taxon-name><tp:taxon-name-part taxon-name-part-type="genus" reg="Bombus">B.</tp:taxon-name-part> <tp:taxon-name-part taxon-name-part-type="species" reg="huntii">huntii</tp:taxon-name-part></tp:taxon-name> Greene, 1860, some <tp:taxon-name><tp:taxon-name-part taxon-name-part-type="genus" reg="Bombus">B.</tp:taxon-name-part> <tp:taxon-name-part taxon-name-part-type="species" reg="vancouverensis">vancouverensis</tp:taxon-name-part></tp:taxon-name>, and some <tp:taxon-name><tp:taxon-name-part taxon-name-part-type="genus" reg="Bombus">B.</tp:taxon-name-part> <tp:taxon-name-part taxon-name-part-type="species" reg="rufocinctus">rufocinctus</tp:taxon-name-part></tp:taxon-name> Cresson, 1863 (Fig. <xref ref-type="fig" rid="F7">7</xref>, and see Mimicry Pattern 5 in <xref ref-type="bibr" rid="B58">Williams et al. 2014</xref>), though these latter species generally tend to have females with either T5 entirely black (<tp:taxon-name><tp:taxon-name-part taxon-name-part-type="genus" reg="Bombus">B.</tp:taxon-name-part> <tp:taxon-name-part taxon-name-part-type="species" reg="huntii">huntii</tp:taxon-name-part></tp:taxon-name>, <tp:taxon-name><tp:taxon-name-part taxon-name-part-type="genus" reg="Bombus">B.</tp:taxon-name-part> <tp:taxon-name-part taxon-name-part-type="species" reg="ternarius">ternarius</tp:taxon-name-part></tp:taxon-name>, Fig. <xref ref-type="fig" rid="F7">7a, d</xref>), or with tergum 2 black (<tp:taxon-name><tp:taxon-name-part taxon-name-part-type="genus" reg="Bombus">B.</tp:taxon-name-part> <tp:taxon-name-part taxon-name-part-type="species" reg="vancouverensis">vancouverensis</tp:taxon-name-part></tp:taxon-name>, Fig. <xref ref-type="fig" rid="F7">7e</xref>) or yellow (<tp:taxon-name><tp:taxon-name-part taxon-name-part-type="genus" reg="Bombus">B.</tp:taxon-name-part> <tp:taxon-name-part taxon-name-part-type="species" reg="rufocinctus">rufocinctus</tp:taxon-name-part></tp:taxon-name>, Fig. <xref ref-type="fig" rid="F7">7f</xref>) basiomedially.</p><fig id="F5" position="float" orientation="portrait"><object-id xmlns:xlink="http://www.w3.org/1999/xlink" content-type="doi" xlink:type="simple">10.3897/zookeys.984.55816.figure5</object-id><object-id xmlns:xlink="http://www.w3.org/1999/xlink" content-type="arpha" xlink:type="simple">61E6EF84-48F2-5635-8618-C19EECABF6DF</object-id><label>Figure 5.</label><caption><p><bold>A</bold> A typical “red-banded” bumble bee, <tp:taxon-name><tp:taxon-name-part taxon-name-part-type="genus" reg="Bombus">Bombus</tp:taxon-name-part> <tp:taxon-name-part taxon-name-part-type="species" reg="huntii">huntii</tp:taxon-name-part></tp:taxon-name>, showing the two red bands (terga 2 and 3) with yellow bands on either side (arrows, terga 1 and 4), and “red-tailed” bumble bees <bold>B</bold><tp:taxon-name><tp:taxon-name-part taxon-name-part-type="genus" reg="Bombus">B.</tp:taxon-name-part> <tp:taxon-name-part taxon-name-part-type="species" reg="centralis">centralis</tp:taxon-name-part></tp:taxon-name>, with red band (terga 3 and 4) preceded by a yellow band (terga 1 and 2) with black apically (arrow) <bold>C</bold><tp:taxon-name><tp:taxon-name-part taxon-name-part-type="genus" reg="Bombus">B.</tp:taxon-name-part> <tp:taxon-name-part taxon-name-part-type="species" reg="mixtus">mixtus</tp:taxon-name-part></tp:taxon-name>, with a black band (arrow) separating the basal yellow and apical red bands. Photographs by CSS.</p></caption><graphic xmlns:xlink="http://www.w3.org/1999/xlink" xlink:href="zookeys-984-059-g005.jpg" position="float" orientation="portrait" xlink:type="simple" id="oo_471094.jpg"><uri content-type="original_file" xlink:type="simple">https://binary.pensoft.net/fig/471094</uri></graphic></fig><fig id="F6" position="float" orientation="portrait"><object-id xmlns:xlink="http://www.w3.org/1999/xlink" content-type="doi" xlink:type="simple">10.3897/zookeys.984.55816.figure6</object-id><object-id xmlns:xlink="http://www.w3.org/1999/xlink" content-type="arpha" xlink:type="simple">40136AF2-C85D-507A-9082-995CD14CED03</object-id><label>Figure 6.</label><caption><p>Faces (<bold>A, C, E</bold>) and thorax in dorsal view (<bold>B, D, F</bold>) in female bumble bees <bold>A, B</bold><tp:taxon-name><tp:taxon-name-part taxon-name-part-type="genus" reg="Bombus">Bombus</tp:taxon-name-part> <tp:taxon-name-part taxon-name-part-type="species" reg="johanseni">johanseni</tp:taxon-name-part></tp:taxon-name><bold>C, D</bold><tp:taxon-name><tp:taxon-name-part taxon-name-part-type="genus" reg="Bombus">B.</tp:taxon-name-part> <tp:taxon-name-part taxon-name-part-type="species" reg="melanopygus">melanopygus</tp:taxon-name-part></tp:taxon-name><bold>E, F</bold><tp:taxon-name><tp:taxon-name-part taxon-name-part-type="genus" reg="Bombus">B.</tp:taxon-name-part> <tp:taxon-name-part taxon-name-part-type="species" reg="lapponicus">lapponicus</tp:taxon-name-part> <tp:taxon-name-part taxon-name-part-type="subspecies" reg="sylvicola">sylvicola</tp:taxon-name-part></tp:taxon-name>.</p></caption><graphic xmlns:xlink="http://www.w3.org/1999/xlink" xlink:href="zookeys-984-059-g006.jpg" position="float" orientation="portrait" xlink:type="simple" id="oo_471095.jpg"><uri content-type="original_file" xlink:type="simple">https://binary.pensoft.net/fig/471095</uri></graphic></fig><fig id="F7" position="float" orientation="portrait"><object-id xmlns:xlink="http://www.w3.org/1999/xlink" content-type="doi" xlink:type="simple">10.3897/zookeys.984.55816.figure7</object-id><object-id xmlns:xlink="http://www.w3.org/1999/xlink" content-type="arpha" xlink:type="simple">DDDE0B3E-7DAD-585B-A43D-576841CBC559</object-id><label>Figure 7.</label><caption><p>Examples of “red-banded” bumble bees. <bold>A</bold><tp:taxon-name><tp:taxon-name-part taxon-name-part-type="genus" reg="Bombus">Bombus</tp:taxon-name-part> <tp:taxon-name-part taxon-name-part-type="species" reg="huntii">huntii</tp:taxon-name-part></tp:taxon-name> female. Top arrow shows the complete yellow hair patch on the rear of the thorax (scutellum), bottom arrow shows the completely black tegum 5 <bold>B</bold><tp:taxon-name><tp:taxon-name-part taxon-name-part-type="genus" reg="Bombus">B.</tp:taxon-name-part> <tp:taxon-name-part taxon-name-part-type="species" reg="ternarius">ternarius</tp:taxon-name-part></tp:taxon-name> female. Top arrow shows the face with both yellow and black hairs, middle arrow shows the entirely yellow anterior area of the thorax, bottom arrow shows the yellow hair patch on the rear of the thorax (scutellum) divided in two by a wedge of black hairs. Photographs by CSS <bold>C, D</bold><tp:taxon-name><tp:taxon-name-part taxon-name-part-type="genus" reg="Bombus">B.</tp:taxon-name-part> <tp:taxon-name-part taxon-name-part-type="species" reg="ternarius">ternarius</tp:taxon-name-part></tp:taxon-name> female, from Newfoundland. Arrow in <bold>C</bold> shows the atypical intermixed black hair on the anterior area of the thorax. Top arrow in <bold>D</bold> shows the yellow hair patch on the rear of the thorax (scutellum) divided in two by a wedge of black hairs, bottom arrow shows all black tergum 5. Photographs by Carolyn Parsons <bold>E</bold><tp:taxon-name><tp:taxon-name-part taxon-name-part-type="genus" reg="Bombus">B.</tp:taxon-name-part> <tp:taxon-name-part taxon-name-part-type="species" reg="vancouverensis">vancouverensis</tp:taxon-name-part></tp:taxon-name> female (red form). Left arrow shows the pale hair patch on the rear of the thorax (scutellum) divided in two by a wedge of black hairs, right arrow shows the incomplete red band of tergum 2, with black hairs in basal half <bold>F</bold><tp:taxon-name><tp:taxon-name-part taxon-name-part-type="genus" reg="Bombus">B.</tp:taxon-name-part> <tp:taxon-name-part taxon-name-part-type="species" reg="rufocinctus">rufocinctus</tp:taxon-name-part></tp:taxon-name> female (red form). Arrow shows the incomplete red band of tergum 2, being yellow medially in the basal half. Photographs by CSS.</p></caption><graphic xmlns:xlink="http://www.w3.org/1999/xlink" xlink:href="zookeys-984-059-g007.jpg" position="float" orientation="portrait" xlink:type="simple" id="oo_471096.jpg"><uri content-type="original_file" xlink:type="simple">https://binary.pensoft.net/fig/471096</uri></graphic></fig><p>In North America, the males of <tp:taxon-name><tp:taxon-name-part taxon-name-part-type="genus" reg="Bombus">B.</tp:taxon-name-part> <tp:taxon-name-part taxon-name-part-type="species" reg="johanseni">johanseni</tp:taxon-name-part></tp:taxon-name> resemble <tp:taxon-name><tp:taxon-name-part taxon-name-part-type="genus" reg="Bombus">B.</tp:taxon-name-part> <tp:taxon-name-part taxon-name-part-type="species" reg="lapponicus">lapponicus</tp:taxon-name-part> <tp:taxon-name-part taxon-name-part-type="subspecies" reg="sylvicola">sylvicola</tp:taxon-name-part></tp:taxon-name>, <tp:taxon-name><tp:taxon-name-part taxon-name-part-type="genus" reg="Bombus">B.</tp:taxon-name-part> <tp:taxon-name-part taxon-name-part-type="species" reg="ternarius">ternarius</tp:taxon-name-part></tp:taxon-name>, <tp:taxon-name><tp:taxon-name-part taxon-name-part-type="genus" reg="Bombus">B.</tp:taxon-name-part> <tp:taxon-name-part taxon-name-part-type="species" reg="huntii">huntii</tp:taxon-name-part></tp:taxon-name>, some <tp:taxon-name><tp:taxon-name-part taxon-name-part-type="genus" reg="Bombus">B.</tp:taxon-name-part> <tp:taxon-name-part taxon-name-part-type="species" reg="vancouverensis">vancouverensis</tp:taxon-name-part></tp:taxon-name>, and pale individuals of <tp:taxon-name><tp:taxon-name-part taxon-name-part-type="genus" reg="Bombus">B.</tp:taxon-name-part> <tp:taxon-name-part taxon-name-part-type="species" reg="melanopygus">melanopygus</tp:taxon-name-part></tp:taxon-name>. The males of <tp:taxon-name><tp:taxon-name-part taxon-name-part-type="genus" reg="Bombus">B.</tp:taxon-name-part> <tp:taxon-name-part taxon-name-part-type="species" reg="johanseni">johanseni</tp:taxon-name-part></tp:taxon-name> and <tp:taxon-name><tp:taxon-name-part taxon-name-part-type="genus" reg="Bombus">B.</tp:taxon-name-part> <tp:taxon-name-part taxon-name-part-type="species" reg="lapponicus">lapponicus</tp:taxon-name-part> <tp:taxon-name-part taxon-name-part-type="subspecies" reg="sylvicola">sylvicola</tp:taxon-name-part></tp:taxon-name> can be distinguished from all other <tp:taxon-name><tp:taxon-name-part taxon-name-part-type="genus" reg="Pyrobombus">Pyrobombus</tp:taxon-name-part></tp:taxon-name> in North America by the bulbous tip of the penis valve (<xref ref-type="bibr" rid="B48">Stephen 1957</xref>; <xref ref-type="bibr" rid="B51">Thorp et al. 1983</xref>; <xref ref-type="bibr" rid="B58">Williams et al. 2014</xref>) (Fig. <xref ref-type="fig" rid="F8">8</xref>), though in the former, the tip of the penis valve (Fig. <xref ref-type="fig" rid="F8">8a</xref>) is not quite as bulbous as in <tp:taxon-name><tp:taxon-name-part taxon-name-part-type="genus" reg="Bombus">B.</tp:taxon-name-part> <tp:taxon-name-part taxon-name-part-type="species" reg="lapponicus">lapponicus</tp:taxon-name-part> <tp:taxon-name-part taxon-name-part-type="subspecies" reg="sylvicola">sylvicola</tp:taxon-name-part></tp:taxon-name> (Fig. <xref ref-type="fig" rid="F8">8b</xref>). In <tp:taxon-name><tp:taxon-name-part taxon-name-part-type="genus" reg="Bombus">B.</tp:taxon-name-part> <tp:taxon-name-part taxon-name-part-type="species" reg="johanseni">johanseni</tp:taxon-name-part></tp:taxon-name>, sternum 7 has more elongate hairs on the apicolateral edges, with a shallower apicomedial depression somewhat rectangular, approximately 1/4 as deep as wide (Fig. <xref ref-type="fig" rid="F9">9a</xref>), but broadly U-shaped in <tp:taxon-name><tp:taxon-name-part taxon-name-part-type="genus" reg="Bombus">B.</tp:taxon-name-part> <tp:taxon-name-part taxon-name-part-type="species" reg="lapponicus">lapponicus</tp:taxon-name-part> <tp:taxon-name-part taxon-name-part-type="subspecies" reg="sylvicola">sylvicola</tp:taxon-name-part></tp:taxon-name>, and 1/3 as deep as wide (Fig. <xref ref-type="fig" rid="F9">9b</xref>).</p><fig id="F8" position="float" orientation="portrait"><object-id xmlns:xlink="http://www.w3.org/1999/xlink" content-type="doi" xlink:type="simple">10.3897/zookeys.984.55816.figure8</object-id><object-id xmlns:xlink="http://www.w3.org/1999/xlink" content-type="arpha" xlink:type="simple">ADE25803-042C-5372-B568-92A765C03FF8</object-id><label>Figure 8.</label><caption><p>Penis-valve head of male <bold>A</bold><tp:taxon-name><tp:taxon-name-part taxon-name-part-type="genus" reg="Bombus">Bombus</tp:taxon-name-part> <tp:taxon-name-part taxon-name-part-type="species" reg="johanseni">johanseni</tp:taxon-name-part></tp:taxon-name>, and <bold>B</bold><tp:taxon-name><tp:taxon-name-part taxon-name-part-type="genus" reg="Bombus">B.</tp:taxon-name-part> <tp:taxon-name-part taxon-name-part-type="species" reg="lapponicus">lapponicus</tp:taxon-name-part> <tp:taxon-name-part taxon-name-part-type="subspecies" reg="sylvicola">sylvicola</tp:taxon-name-part></tp:taxon-name>.</p></caption><graphic xmlns:xlink="http://www.w3.org/1999/xlink" xlink:href="zookeys-984-059-g008.jpg" position="float" orientation="portrait" xlink:type="simple" id="oo_471097.jpg"><uri content-type="original_file" xlink:type="simple">https://binary.pensoft.net/fig/471097</uri></graphic></fig><fig id="F9" position="float" orientation="portrait"><object-id xmlns:xlink="http://www.w3.org/1999/xlink" content-type="doi" xlink:type="simple">10.3897/zookeys.984.55816.figure9</object-id><object-id xmlns:xlink="http://www.w3.org/1999/xlink" content-type="arpha" xlink:type="simple">AD2A2D9A-DE6B-5164-8D79-664BA075EDB3</object-id><label>Figure 9.</label><caption><p>Sternum 7 of male <bold>A</bold><tp:taxon-name><tp:taxon-name-part taxon-name-part-type="genus" reg="Bombus">Bombus</tp:taxon-name-part> <tp:taxon-name-part taxon-name-part-type="species" reg="johanseni">johanseni</tp:taxon-name-part></tp:taxon-name>, and <bold>B</bold><tp:taxon-name><tp:taxon-name-part taxon-name-part-type="genus" reg="Bombus">B.</tp:taxon-name-part> <tp:taxon-name-part taxon-name-part-type="species" reg="lapponicus">lapponicus</tp:taxon-name-part> <tp:taxon-name-part taxon-name-part-type="subspecies" reg="sylvicola">sylvicola</tp:taxon-name-part></tp:taxon-name>.</p></caption><graphic xmlns:xlink="http://www.w3.org/1999/xlink" xlink:href="zookeys-984-059-g009.jpg" position="float" orientation="portrait" xlink:type="simple" id="oo_471098.jpg"><uri content-type="original_file" xlink:type="simple">https://binary.pensoft.net/fig/471098</uri></graphic></fig></tp:treatment-sec><tp:treatment-sec><!--Section generated to contain objects referenced in tp:taxon-treatment.--><fn-group><fn id="en1"><p>The type locality of B. johanseni is in northern Nunavut; Northwest Territories was originally indicated by Sladen (1919) (Fig. 2c), and subsequently by Sarazin (1986), but Nunavut officially separated from the Northwest Territories on 1 April 1999 via the Nunavut Act. Though the specimen is labelled as a “Lectotype” designated by H.E. Milliron 1960 (Fig. 2c), we cannot find any published account of this designation, though it was not required as Sladen (1919: 30g) clearly indicate the “type” by original designation as a single queen collected on 3 July 1916 [1915 in Sladen 1919), the only specimen with that collection information. Though Sladen (1919) originally described and treated his taxon as a variety of B. sylvicolas. str., which was done so by subsequent authors (e.g., Frison 1927a, 1927b; Hurd 1979) we consider this name valid as according to Article, 45.6.4.1 of the ICZN Code (International Commission on Zoological Nomenclature 1999), an infrasubspecific name (i.e., under Article 45.6.4) is considered subspecific from its original publication use if, before 1985, it was either adopted as the valid name of a species or subspecies, which was done so by Lutz and Cockerell (1920) who treated it as a subspecies of B. sylvicola.</p></fn></fn-group></tp:treatment-sec><ref-list><ref id="B26"><mixed-citation xmlns:xlink="http://www.w3.org/1999/xlink" xlink:type="simple"><person-group><name name-style="western"><surname>Martinet</surname><given-names>B</given-names></name><name name-style="western"><surname>Lecocq</surname><given-names>T</given-names></name><name name-style="western"><surname>Brasero</surname><given-names>N</given-names></name><name name-style="western"><surname>Gerard</surname><given-names>M</given-names></name><name name-style="western"><surname>Urbanová</surname><given-names>K</given-names></name><name name-style="western"><surname>Valterová</surname><given-names>I</given-names></name><name name-style="western"><surname>Gjershaug</surname><given-names>JO</given-names></name><name name-style="western"><surname>Michez</surname><given-names>D</given-names></name><name name-style="western"><surname>Rasmont</surname><given-names>P</given-names></name></person-group> (<year>2019</year>) <article-title>Integrative taxonomy of an arctic bumblebee species complex highlights a new cryptic species (<tp:taxon-name><tp:taxon-name-part taxon-name-part-type="family">Apidae</tp:taxon-name-part></tp:taxon-name>: <italic><tp:taxon-name><tp:taxon-name-part taxon-name-part-type="genus">Bombus</tp:taxon-name-part></tp:taxon-name></italic>).</article-title><source>Zoological Journal of the Linnean Society</source><volume>187</volume>(<issue>3</issue>): <fpage>599</fpage>–<lpage>621</lpage>. <ext-link xlink:type="simple" ext-link-type="doi" xlink:href="10.1093/zoolinnean/zlz041">https://doi.org/10.1093/zoolinnean/zlz041</ext-link></mixed-citation></ref><ref id="B33"><mixed-citation xmlns:xlink="http://www.w3.org/1999/xlink" xlink:type="simple"><person-group><name name-style="western"><surname>Potapov</surname><given-names>GS</given-names></name><name name-style="western"><surname>Kondakov</surname><given-names>AV</given-names></name><name name-style="western"><surname>Spitsyn</surname><given-names>VM</given-names></name><name name-style="western"><surname>Filippov</surname><given-names>BY</given-names></name><name name-style="western"><surname>Kolosova</surname><given-names>YS</given-names></name><name name-style="western"><surname>Zubrii</surname><given-names>NA</given-names></name><name name-style="western"><surname>Bolotov</surname><given-names>IN</given-names></name></person-group> (<year>2017</year>) <article-title>An integrative taxonomic approach confirms the valid status of <italic><tp:taxon-name><tp:taxon-name-part taxon-name-part-type="genus">Bombus</tp:taxon-name-part> <tp:taxon-name-part taxon-name-part-type="species">glacialis</tp:taxon-name-part></tp:taxon-name></italic>, an endemic bumblebee species of the High Arctic.</article-title><source>Polar Biology</source><volume>41</volume>(<issue>4</issue>): <fpage>629</fpage>–<lpage>642</lpage>. <ext-link xlink:type="simple" ext-link-type="doi" xlink:href="10.1007/s00300-017-2224-y">https://doi.org/10.1007/s00300-017-2224-y</ext-link></mixed-citation></ref><ref id="B58"><mixed-citation xmlns:xlink="http://www.w3.org/1999/xlink" xlink:type="simple"><person-group><name name-style="western"><surname>Williams</surname><given-names>PH</given-names></name><name name-style="western"><surname>Thorp</surname><given-names>RW</given-names></name><name name-style="western"><surname>Richardson</surname><given-names>LL</given-names></name><name name-style="western"><surname>Colla</surname><given-names>SC</given-names></name></person-group> (<year>2014</year>) <source>Bumble Bees of North America.</source><publisher-name>Princeton University Press</publisher-name>, <publisher-loc>Princeton</publisher-loc>, <size units="page">208 pp</size>.</mixed-citation></ref><ref id="B48"><mixed-citation xmlns:xlink="http://www.w3.org/1999/xlink" xlink:type="simple"><person-group><name name-style="western"><surname>Stephen</surname><given-names>WP</given-names></name></person-group> (<year>1957</year>) <article-title>Bumble bees of western North America (<tp:taxon-name><tp:taxon-name-part taxon-name-part-type="order">Hymenoptera</tp:taxon-name-part></tp:taxon-name>: <tp:taxon-name><tp:taxon-name-part taxon-name-part-type="superfamily">Apoidea</tp:taxon-name-part></tp:taxon-name>).</article-title><source>Oregon State College Agricultural Experiment Station Technical Bulletin</source><volume>40</volume>: <fpage>1</fpage>–<lpage>163</lpage>.</mixed-citation></ref><ref id="B51"><mixed-citation xmlns:xlink="http://www.w3.org/1999/xlink" xlink:type="simple"><person-group><name name-style="western"><surname>Thorp</surname><given-names>RW</given-names></name><name name-style="western"><surname>Horning</surname><given-names>DS</given-names></name><name name-style="western"><surname>Dunning</surname><given-names>LL</given-names></name></person-group> (<year>1983</year>) <article-title>Bumble bees and cuckoo bumble bees of California (<tp:taxon-name><tp:taxon-name-part taxon-name-part-type="order">Hymenoptera</tp:taxon-name-part></tp:taxon-name>: <tp:taxon-name><tp:taxon-name-part taxon-name-part-type="family">Apidae</tp:taxon-name-part></tp:taxon-name>).</article-title><source>Bulletin of the California Insect Survey</source><volume>23</volume>: <fpage>1</fpage>–<lpage>79</lpage>.</mixed-citation></ref></ref-list></tp:taxon-treatment>
